# Supplementary material for: Effects of 4 weeks of β-alanine supplementation on aerobic fitness in water polo players
Source: PLoS One. 2018 Oct 11;13(10):e0205129. doi: 10.1371/journal.pone.0205129 (PMC6181339; doi:10.1371/journal.pone.0205129)
Supplement: S1 File — Individual data set for the tethered swimming graded exercise test and three-minute all-out effort. (XLSX) [file pone.0205129.s001.xlsx]

## Sheet: three minute all out effort
				PLACEBO GROUP												BETA ALANINE GROUP
					peak force	mean force	CF3MIN	fatigue index	fatigue index	int	w'	resting lactate	peak lactate			peak force	mean force	CF3MIN	fatigue index	fatigue index	int	W'	resting lactate	peak lactate
					(N)	(N)	(N)	(N.s-1)	(%)	n.s	(N)	(mmol/L)	(mmol/L)			(N)	(N)	(N)	(N.s-1)	(%)	n.s	(N)	(mmol/L)	(mmol/L)
			PRE												PRE
			Subject 1		112.662	58.7463	42.2719	9704.75	67.3152	10574.3	2965.39	1.05	11.44		Subject 12	155.554	69.2401	55.139	15622.7	76.1626	12532.4	2552.32	1.06619	11.167
			Subject 2		200.428	95.1612	83.4042	19053.1	71.2944	17224.1	2128.04	0.974542	18.1992		Subject 13	139.798	72.4373	66.0125	12124.9	66.6738	13038.7	1156.49	0.898798	13.9178
			Subject 3		142.676	66.8238	54.2481	13729.1	91.6891	12095.1	2276.22	1.11824	11.3026		Subject 14	131.811	80.2289	58.2582	9336.32	70.3983	14521.4	3976.7	0.497988	13.978
			Subject 4		168.374	77.3497	63.9885	16293.3	67.3756	13845.5	2391.66	0.896414	15.8519		Subject 15	99.2722	58.7668	44.5026	7331.43	60.453	10636.7	2581.81	0.836016	13.0986
			Subject 5		121.407	81.1125	66.8476	7253	53.5879	14600.2	2567.67	0.757426	11.3905		Subject 16	134.259	79.2464	56.7192	9902.21	65.0272	14264.3	4054.89	1.2827	13.1288
			Subject 6		161.523	73.48	52.6753	15935.7	73.8374	13299.8	3765.64	1.58317	16.901		Subject 17	121.428	52.1884	33.3867	12393.8	77.4224	9341.67	3365.48	1.27932	11.9583
			Subject 7		129.86	62.6985	63.4091	12021.9	69.798	11223		1.1332	11.839		Subject 18	117.976	52.2341	44.9073	11767.8	72.3672	9349.83	1311.46	0.879	8.88
			Subject 8		131.577	67.1331	50.8393	11643.2	70.6009	12129.1	2943.85	2.00202	14.6673		Subject 19	157.575	72.9797	58.8709	15227.1	75.8536	13136.3	2539.58	1.46976	16.4819
			Subject 9		123.558	72.2848	49.398	9239.07	72.485	13025.3	4124.08	1.83266	15.9073		Subject 20	123.904	78.6242	61.7886	8059.67	55.3112	13995.1	2996.75	1.32544	11.1368
			Subject 10		124.591	62.4143	51.2679	11227.9	66.8092	11270.9	2012.85	0.920523	8.81288		Subject 21	147.189	69.7782	43.6281	13337.8	83.073	12022.7	4505.63	1.62978	19.9497
			Subject 11		121.142	61.8752	41.0847	10668	83.898	11137.5	3742.28	0.962777	12.827		Subject 22	150.101	61.3631	39.5766	16033	83.0245	11087	3936.35	1.49703	16.2178
			MEAN		139.8	70.8254	56.3122	12433.5	71.6992	12765.9	2891.77	1.20281	13.5581		MEAN	134.443	67.917	51.1627	11921.5	71.4334	12175.1	2997.95	1.15109	13.6286
			DP		26.5646	10.6876	12.2636	3500.19	9.73872	1941.24	753.036	0.411961	2.91555		DP	17.9239	10.3242	10.394	3009.45	8.90919	1859.13	1103.67	0.344273	3.05198
			post												post
			Subject 1		101.272	60.8478	49.2407	7357.21	57.3418	11074.2	2112.49	0.783673	11.0204		Subject 12	138.431	70.1918	60.5034	12283	65.6322	12634.5	1743.91	1.75352	10.171
			Subject 2		175.256	103.229	86.2261	13003.5	69.8881	18637	3069.8	1.10778	13.6826		Subject 13	132.486	81.7401	71.1318	9134.28	52.4318	14713.1	1909.48	1.18862	12.3353
			Subject 3		120.029	69.6448	54.0487	9069.1	61.7259	12536	2807.29	0.985714	9.61224		Subject 14	105.043	75.939	64.5897	5238.71	93.9961	13669	2042.91	0.805835	11.7103
			Subject 4		149.254	83.8621	64.3085	11835.9	60.0069	15179	3539.19	1.33099	15.9658		Subject 15	103.077	62.644	52.9938	7318.26	59.2558	11338.5	1746.68	1.26048	16.4694
			Subject 5		157.532	77.6679	70.1225	14375.4	66.4937	13980.1	1358.16	1.26394	10.9533		Subject 16	172.453	84.0994	78.967	15903.5	72.8672	15137.8	923.833	1.63745	14.0139
			Subject 6		171.968	75.2334	58.7595	17315.4	69.5588	13466.7	2948.78	1.59394	13.0143		Subject 17	140.787	53.5582	41.4474	15701.3	75.8752	9640.45	2179.91	0.925662	10.3564
			Subject 7		125.171	60.7242	54.4853	11471.5	70.8635	10808.8	1110.5	0.945455	8.78788		Subject 18	125.239	58.1168	52.3686	12081.9	71.8698	10461	1034.65	1.72301	10.5092
			Subject 8		162.761	69.118	50.0164	16668.3	73.4846	12302.9	3400.04	1.50595	20.8631		Subject 19	148.935	67.1308	43.5353	14724.6	76.4282	12083.5	4247.15	1.83097	10.7186
			Subject 9		129.085	79.2098	70.405	8977.51	59.2014	14257.7	1584.87	1.30357	12.556		Subject 20	128.851	76.3879	66.6553	9390.86	61.3853	13673.4	1742.12	0.745436	7.33333
			Subject 10		142.132	58.8808	49.9642	14985.1	76.5263	10598.5	1604.97	1.26316	9.7166		Subject 21	157.276	73.2571	52.2888	15039.3	82.3878	13113	3753.3	1.13951	15.2689
			Subject 11		142.703	61.442	48.0804	14708.1	79.5783	11120.9	2418.43	1.08765	11.8327		Subject 22	149.048	54.7083	37.1291	16886.7	83.6252	9792.71	3146.64	1.30357	13.125
			MÉDIA		143.378	72.7146	59.6052	12706.1	67.6972	13087.4	2359.5	1.19744	12.5459		MEAN	136.511	68.8885	56.51	12154.8	72.3413	12387	2224.6	1.30128	12.001
			DP		23.0216	13.2434	12.0041	3271.75	7.39297	2402.26	855.761	0.242868	3.44222		DP	20.8962	10.5711	13.1166	3898.13	12.0812	1898.4	1058.88	0.388846	2.60515

## Sheet: tethered swimming GXT
			PLACEBO GROUP							BETA ALANINE GROUP
				VO2máx	VO2máx	FVO2 MAX	TTE	PEAK LACTATE			VO2máx	VO2máx	FVO2MAX	TTE	PEAK LACTATE
				L/min	ml/kg/min	N	(s)	(mmol/L)			l/min	ml/kg/min	N	(s)	(mmol/L)
			PRE							PRE
			Subject 1	2.99241	36.4928	71.9692	300	6.14		Subject 12	3.2867	37.3914	77.0084	398	9.95976
			Subject 2	3.53777	37.8371	73.6676	349	4.47896		Subject 13	3.39378	45.6768	81.3244	352	5.76459
			Subject 3	2.87705	34.0883	64.4753	300	6.65663		Subject 14	3.0896	35.8007	76.4919	382	7.99799
			Subject 4	3.22838	37.3656	77.5209	397	7.15292		Subject 15	3.08214	44.1567	54.1327	271	6.88129
			Subject 5	3.46109	41.8511	106.086	540	8.74749		Subject 16	2.46815	35.6154	68.2372	339	6.22244
			Subject 6					11.8688		Subject 17	2.84609	43.5182	65.5809	360	12.2617
			Subject 7	2.84266	31.238	57.2513	339	4.44219		Subject 18	3.15644	47.1815	78.8822	480	7.93241
			Subject 8	4.55281	58.0716	95.9805	540	11.1437		Subject 19	4.08087	48.3515	64.7464	389	7.84024
			Subject 9	3.12634	46.5923	88.4881	480	10.2024		Subject 20	4.12696	43.4416	87.5467	570	8.61
			Subject 10	4.14587	48.7749	95.8071	540	5.96421		Subject 21	2.93494	47.7226	78.7582	471	3.49899
			Subject 11	3.22639	44.8733	85.9546	505	8.22485		Subject 22	4.12213	48.4387	98.8688	540	11.4497
			MEAN	3.39908	41.7185	81.72	429	7.72929		MEAN	3.32616	43.3905	75.598	413.818	8.49201
			DP	0.557047	8.02996	15.3944	102.277	2.42499		DP	0.558084	4.93067	12.1396	90.8601	2.52896
			POST							POST
			Subject 1	2.65196	32.0284	67.427	264	7.51		Subject 12	2.4999	28.1838	84.4772	360	6.03
			Subject 2	3.00317	33.3315	84.1227	336	4.9		Subject 13	2.55889	34.44	62.5055	333	5.87755
			Subject 3	2.48578	28.7373	69.5234	297	5.18		Subject 14	2.84023	32.312	67.0752	240	4.26036
			Subject 4	2.56529	29.8985	69.8008	384	3.65		Subject 15	2.43554	35.0438	49.1438	300	9.17822
			Subject 5	3.95725	50.0918	95.6234	540	7.20978		Subject 16	2.70172	39.2122	73.5499	420	4.30754
			Subject 6	3.72929	56.5045	93.7078	540	10.1818		Subject 17	2.71959	41.8399	78.3551	540	9.00609
			Subject 7	3.26882	37.1457	66.9967	387	6.81263		Subject 18	3.28	49.0284	79.3358	480	5.84178
			Subject 8	3.63095	46.3723	77.975	537	6.72727		Subject 19	3.10113	37.0948	50.798	360	9.03651
			Subject 9	2.83393	42.7441	77.1702	480	6.21951		Subject 20	3.61132	46.3584	93.2698	562	7.75862
			Subject 10	3.34683	40.3233	78.2818	540	6.87879		Subject 21	3.40897	55.1613	104.675	600	8.47561
			Subject 11	3.1806	44.1751	72.8579	480	7.45418		Subject 22	3.36073	40.152	95.8878	472	10.5703
			MEAN	3.15035	40.123	77.5897	435	6.61127		MEAN	2.95618	39.8933	76.2794	424.273	7.30387
			DP	0.492437	8.85888	9.96047	105.128	1.69264		DP	0.411705	7.86356	17.9662	116.033	2.1377
